# Supplementary material for: The Effects of 1-Deoxynojirimycin from Mulberry on Oxidative Stress and Inflammation in Laying Hens and the Direct Effects on Intestine Epithelium Cells In Vitro
Source: Animals (Basel). 2023 Sep 6;13(18):2830. doi: 10.3390/ani13182830 (PMC10525092; doi:10.3390/ani13182830)
Supplement: Supplementary file 1 [file animals-13-02830-s001.zip]

Archive with 1 entries (1 files):
- animals-2531126-supplementary.pdf
